# Supplementary material for: Effect of Germination on Seed Protein Quality and Secondary Metabolites and Potential Modulation by Pulsed Electric Field Treatment
Source: Foods. 2024 May 21;13(11):1598. doi: 10.3390/foods13111598 (PMC11172214; doi:10.3390/foods13111598)
Supplement: Supplementary file 1 [file foods-13-01598-s001.zip]

Archive with 1 entries (1 files):
- foods-2985234-supplementary.pdf
